# Supplementary material for: Normalization of Muscle Strength Measurements in the Assessment of Cardiometabolic Risk Factors in Adolescents
Source: Int J Environ Res Public Health. 2021 Aug 10;18(16):8428. doi: 10.3390/ijerph18168428 (PMC8392172; doi:10.3390/ijerph18168428)
Supplement: Supplementary file 1 [file ijerph-18-08428-s001.zip]

Archive with 1 entries (1 files):
- ijerph-1223408-supplementary.pdf
